# Supplementary material for: Immortalization of human primary prostate epithelial cells via CRISPR inactivation of the CDKN2A locus and expression of telomerase
Source: Prostate Cancer Prostatic Dis. 2020 Sep 1;24(1):233–43. doi: 10.1038/s41391-020-00274-4 (PMC7917161; doi:10.1038/s41391-020-00274-4)
Supplement: Supplementary file 7 — Supplementary Table 1 [file 41391_2020_274_MOESM7_ESM.xlsx]

## Sheet: Table 1
	Table 1: Primary Antibody List
	Primary Antibody	Company	Catalog#	Application
	AR	CST	5153S	WB
	Cyclin B1	Santa Cruz	sc-245	WB
	E-Cadherin	Abcam	ab40772	IF
	GAPDH	Santa Cruz	sc-47724	WB
	Integrin b1	Santa Cruz	sc-59827	IF
	Keratin 5	BioLegend	905503	WB, IF
	Keratin 18	BioLegend	628401	WB, IF
	p14ARF	Santa Cruz	sc-8613	WB
	p16	Santa Cruz	sc-468	WB
	p21	Santa Cruz	sc-471	WB
		CST	2946S	WB
	p27	Santa Cruz	sc-528	WB
	p53	Oncogene	OP43-100UG	WB
	p63	Santa Cruz	sc-25268	WB, IF
	p-Rb	CST	9313S	WB
	Rb	Santa Cruz	sc-50	WB
	Vimentin	Abcam	ab92547	IF
