# Supplementary material for: Immortalization of human primary prostate epithelial cells via CRISPR inactivation of the CDKN2A locus and expression of telomerase
Source: Prostate Cancer Prostatic Dis. 2020 Sep 1;24(1):233–43. doi: 10.1038/s41391-020-00274-4 (PMC7917161; doi:10.1038/s41391-020-00274-4)
Supplement: Supplementary file 8 — Supplementary Table 2 [file 41391_2020_274_MOESM8_ESM.xlsx]

## Sheet: Table 2
	Table 2: Secondary Antibody List
	Secondary antibody	Company	Catalog #	Application
	ECL Rabbit IgG, HRP-linked whole Ab (from donkey)	GE Healthcare	NA934V	WB
	ECL Mouse IgG, HRP-linked whole Ab (from sheep)	GE Healthcare	NA931V	WB
	Goat anti-Rabbit IgG (H+L) Highly Cross-Adsorbed Secondary Antibody, Alexa Fluor 488	Invitrogen	A11034	IF
	Goat anti-Mouse IgG (H+L) Cross-Adsorbed Secondary Antibody, Alexa Fluor 647	Invitrogen	A21235	IF
